# Supplementary material for: Clinical Characteristics and Survival of Ovarian Cancer Patients According to Homologous Recombination Deficiency Status
Source: Cancers (Basel). 2025 May 12;17(10):1628. doi: 10.3390/cancers17101628 (PMC12109656; doi:10.3390/cancers17101628)
Supplement: Supplementary file 1 [file cancers-17-01628-s001.zip]

Archive with 1 entries (1 files):
- cancers-3608358-supplementary.pdf
